# Supplementary material for: Oncology education for family medicine residents: a national needs assessment survey
Source: BMC Med Educ. 2020 Aug 27;20:283. doi: 10.1186/s12909-020-02207-0 (PMC7457241; doi:10.1186/s12909-020-02207-0)
Supplement: Supplementary file 1 — Additional file 1. Residents Survey Raw Data. Survey responses from family medicine residents. [file 12909_2020_2207_MOESM1_ESM.xlsx]

## Sheet: Sheet
Respondent ID	Are you a resident in a Canadian family medicine residency training program?	What is your gender		What is your current level of training	With which Canadian medical school are you currently affiliated?	Is your family medicine training program best described as urban or rural? An urban area is defined as having a population of at least 1,000 and a density of 400 or more people per square kilometre. All territory outside an urban area is defined as rural area.	Do you plan to practice in an urban or rural setting in the future?	Which of the following best describes your future planned clinical practice?		Is there a mandatory oncology clinical rotation/block, or a scheduled mandatory horizontal/longitudinal clinical educational experience in cancer care for family medicine residents in your program?		Is there a standardized set of oncology LEARNING OBJECTIVES or competencies for family medicine residents in your program?	Please consider the setting in which cancer topics are taught during your family residency training program.									What is the optimal way to teach oncology to family medicine residents? Please refer to the above options in question 10.	Do you believe the amount of oncology education provided to residents in your family medicine residency training program is adequate?	Do you believe that the oncology education provided in your family medicine residency training program has adequately prepared you to care for cancer patients as a family physician?		DIAGNOSIS & TREATMENTPlease consider whether the following topics were taught during the course of your family medicine training program and how important it is that these topics are taught in family medicine training programs.																				PROCEDURESPlease consider whether the following topics were taught during the course of your family medicine training program and how important it is that these topics are taught in family medicine training programs.
	Response	Response	Other (please specify)	Response	Response	Response	Response	Family physician (Comprehensive care)	Family physician (With a focussed practice of any part, but not oncology)	Response	If yes, how many weeks (please specify)	Response	Didactic lectures from family physicians, including general practitioner oncologists/family physician oncologists (GPO/FPO) - Are cancer topics taught in this setting?	Didactic lectures from oncologists - Are cancer topics taught in this setting?	In clinic by family physicians - Are cancer topics taught in this setting?	Clinical rotation with general practitioner oncologists/family physician oncologists (GPO/FPO) - Are cancer topics taught in this setting?	Clinical rotation with oncologists (surgical/radiation/medical oncologists) - Are cancer topics taught in this setting?	Small group or Problem-Based or Case-Based Learning - Are cancer topics taught in this setting?	Online/web-based teaching - Are cancer topics taught in this setting?	Independent learning with a list of resources and learning objectives - Are cancer topics taught in this setting?	Other setting (please specify)	Open-Ended Response	-	-	Additional comments (please specify)	Cancer prevention - Was the topic taught during the course of your family medicine training program?	Cancer prevention - How important it is that these topics are taught in family medicine training programs?	Assessment and approach to patients at increased risk of cancer - Was the topic taught during the course of your family medicine training program?	Assessment and approach to patients at increased risk of cancer - How important it is that these topics are taught in family medicine training programs?	Epidemiology of common cancers (e.g. prostate, lung, breast, colon, skin) - Was the topic taught during the course of your family medicine training program?	Epidemiology of common cancers (e.g. prostate, lung, breast, colon, skin) - How important it is that these topics are taught in family medicine training programs?	Screening for cancer (e.g. cervical, breast, colon) - Was the topic taught during the course of your family medicine training program?	Screening for cancer (e.g. cervical, breast, colon) - How important it is that these topics are taught in family medicine training programs?	Approach to diagnosis in patient with suspected cancer (e.g. approach to breast lump or solitary pulmonary nodule) - Was the topic taught during the course of your family medicine training program?	Approach to diagnosis in patient with suspected cancer (e.g. approach to breast lump or solitary pulmonary nodule) - How important it is that these topics are taught in family medicine training programs?	General approach to staging cancers - Was the topic taught during the course of your family medicine training program?	General approach to staging cancers - How important it is that these topics are taught in family medicine training programs?	General approach to cancer treatment - Was the topic taught during the course of your family medicine training program?	General approach to cancer treatment - How important it is that these topics are taught in family medicine training programs?	Appropriate referrals to specialists in oncology (medical oncology, radiation oncology, surgical oncology, palliative care) - Was the topic taught during the course of your family medicine training program?	Appropriate referrals to specialists in oncology (medical oncology, radiation oncology, surgical oncology, palliative care) - How important it is that these topics are taught in family medicine training programs?	Palliative care for cancer patients - Was the topic taught during the course of your family medicine training program?	Palliative care for cancer patients - How important it is that these topics are taught in family medicine training programs?	Management of common cancers (e.g. prostate, lung, breast, colon, skin) - Was the topic taught during the course of your family medicine training program?	Management of common cancers (e.g. prostate, lung, breast, colon, skin) - How important it is that these topics are taught in family medicine training programs?	How to perform skin punch biopsies - Was the topic taught during the course of your family medicine training program?	How to perform skin punch biopsies - How important it is that these topics are taught in family medicine training programs?	How to perform fine needle biopsies - Was the topic taught during the course of your family medicine training program?	How to perform fine needle biopsies - How important it is that these topics are taught in family medicine training programs?
5394431127	Yes	Female		PGY-2	University of Toronto	Urban	Urban	Family physician (Comprehensive care)	Family physician (With a focussed practice of any part, but not oncology)	.	.	.	.	.	.	.	.	.	.	.	.	.	.	.	.	.	.	.	.	.	.	.	.	.	.	.	.	.	.	.	.	.	.	.	.	.	.	.	.
5388306066	Yes	Female		PGY-2	University of Saskatchewan	Urban	Urban	Family physician (Comprehensive care)	.	.	.	.	.	.	.	.	.	.	.	.	.	.	.	.	.	.	.	.	.	.	.	.	.	.	.	.	.	.	.	.	.	.	.	.	.	.	.	.	.
5387960161	Yes	Female		PGY-2	University of Manitoba	Urban	Urban	Family physician (Comprehensive care)	.	.	.	.	.	.	.	.	.	.	.	.	.	.	.	.	.	.	.	.	.	.	.	.	.	.	.	.	.	.	.	.	.	.	.	.	.	.	.	.	.
6264623111	Yes	Female		PGY-1	Université Laval	Rural	Unsure	Family physician (Comprehensive care)	.	.	.	.	.	.	.	.	.	.	.	.	.	.	.	.	.	.	.	.	.	.	.	.	.	.	.	.	.	.	.	.	.	.	.	.	.	.	.	.	.
6263991260	Yes	Male		PGY-2	Université Laval	Urban	Both	Family physician (Comprehensive care)	.	.	.	.	.	.	.	.	.	.	.	.	.	.	.	.	.	.	.	.	.	.	.	.	.	.	.	.	.	.	.	.	.	.	.	.	.	.	.	.	.
6263728124	Yes	Female		PGY-1	Université Laval	Urban	Urban	Family physician (Comprehensive care)	.	.	.	.	.	.	.	.	.	.	.	.	.	.	.	.	.	.	.	.	.	.	.	.	.	.	.	.	.	.	.	.	.	.	.	.	.	.	.	.	.
6263146884	Yes	Female		PGY-1	Université Laval	Urban	Urban	Family physician (Comprehensive care)	.	.	.	.	.	.	.	.	.	.	.	.	.	.	.	.	.	.	.	.	.	.	.	.	.	.	.	.	.	.	.	.	.	.	.	.	.	.	.	.	.
5390137690	Yes	Female		PGY-1	Universite de Montreal	Both	Both	Family physician (Comprehensive care)	.	.	.	.	.	.	.	.	.	.	.	.	.	.	.	.	.	.	.	.	.	.	.	.	.	.	.	.	.	.	.	.	.	.	.	.	.	.	.	.	.
5389893876	Yes	Female		PGY-2	Universite de Montreal	Both	Urban	Family physician (Comprehensive care)	.	.	.	.	.	.	.	.	.	.	.	.	.	.	.	.	.	.	.	.	.	.	.	.	.	.	.	.	.	.	.	.	.	.	.	.	.	.	.	.	.
5389742029	Yes	Female		PGY-2	Universite de Montreal	Urban	Urban	Family physician (Comprehensive care)	.	.	.	.	.	.	.	.	.	.	.	.	.	.	.	.	.	.	.	.	.	.	.	.	.	.	.	.	.	.	.	.	.	.	.	.	.	.	.	.	.
5389349066	Yes	Female		PGY-2	Universite de Montreal	Urban	Urban	Family physician (Comprehensive care)	.	.	.	.	.	.	.	.	.	.	.	.	.	.	.	.	.	.	.	.	.	.	.	.	.	.	.	.	.	.	.	.	.	.	.	.	.	.	.	.	.
5368574372	Yes	Female		PGY-2	Northern Ontario School of Medicine	Both	Urban	Family physician (Comprehensive care)	.		.	.	.	.	.	.	.	.	.	.	.	.	.	.	.	.	.	.	.	.	.	.	.	.	.	.	.	.	.	.	.	.	.	.	.	.	.	.	.
5383768957	Yes	Female		PGY-2	McGill University	Urban	Urban	Family physician (Comprehensive care)	.	.	.	.	.	.	.	.	.	.	.	.	.	.	.	.	.	.	.	.	.	.	.	.	.	.	.	.	.	.	.	.	.	.	.	.	.	.	.	.	.
5388146083	Yes	Female		PGY-2	Dalhousie University	Urban	Urban	Family physician (Comprehensive care)	.	.	.	.	.	.	.	.	.	.	.	.	.	.	.	.	.	.	.	.	.	.	.	.	.	.	.	.	.	.	.	.	.	.	.	.	.	.	.	.	.
5365938501	Yes	Female		PGY-1	University of Saskatchewan	Rural	Both	.	Family physician (With a focussed practice of any part, but not oncology)	.	.	.	.	.	.	.	.	.	.	.	.	.	.	.	.	.	.	.	.	.	.	.	.	.	.	.	.	.	.	.	.	.	.	.	.	.	.	.	.
5388185426	Yes	Female		PGY-2	University of Manitoba	Both	Both	.	Family physician (With a focussed practice of any part, but not oncology)	.	.	.	.	.	.	.	.	.	.	.	.	.	.	.	.	.	.	.	.	.	.	.	.	.	.	.	.	.	.	.	.	.	.	.	.	.	.	.	.
5388661906	Yes	Female		PGY-2	University of Calgary	Urban	Urban	.	Family physician (With a focussed practice of any part, but not oncology)	.	.	.	.	.	.	.	.	.	.	.	.	.	.	.	.	.	.	.	.	.	.	.	.	.	.	.	.	.	.	.	.	.	.	.	.	.	.	.	.
5389707488	Yes	Female		PGY-2	Universite de Montreal	Urban	Urban	.	Family physician (With a focussed practice of any part, but not oncology)	.	.	.	.	.	.	.	.	.	.	.	.	.	.	.	.	.	.	.	.	.	.	.	.	.	.	.	.	.	.	.	.	.	.	.	.	.	.	.	.
5367622623	Yes	Male		PGY-2	Queen's University	Urban	Urban	.	Family physician (With a focussed practice of any part, but not oncology)	.	.	.	.	.	.	.	.	.	.	.	.	.	.	.	.	.	.	.	.	.	.	.	.	.	.	.	.	.	.	.	.	.	.	.	.	.	.	.	.
5382661694	Yes	Male		PGY-2	McGill University	Urban	Unsure	.	Family physician (With a focussed practice of any part, but not oncology)	.	.	.	.	.	.	.	.	.	.	.	.	.	.	.	.	.	.	.	.	.	.	.	.	.	.	.	.	.	.	.	.	.	.	.	.	.	.	.	.
5394070093	Yes	Male		PGY-3	Dalhousie University	Both	Both	Family physician (Comprehensive care)	Family physician (With a focussed practice of any part, but not oncology)	No	.	Unsure	Yes	No	Yes	No	No	Yes	No	Unsure	.	1 week rotation with oncologist would be useful to go over common side effects	2	4	.	Yes	5	Yes	5	Yes	5	Yes	5	Yes	5	Yes	3	Yes	3	Yes	4	Yes	4	Yes	3	Yes	5	No	1
5390216038	Yes	Prefer not to say		PGY-2	Northern Ontario School of Medicine	Urban	Both	.	Family physician (With a focussed practice of any part, but not oncology)	No	.	Unsure	Yes	Yes	.	No	No	No	No	Unsure	.	1. Start from the beggining. This could be an online module that is optional. I honestly have poor knowledge and need a guided refresher. 2. Add some mandatory component, doesn't matter what delivery, after the online cancer boot camp. The boot camp should start with cancer basics and build into types of cancers, treatments, and continuing care with obvious focus on the continuing care. For examp…	1	1	.	No	5	No	5	No	4	Yes	5	No	4	No	3	No	3	No	3	No	4	No	3	Yes	1	No	2
5388667046	Yes	Female		PGY-2	University of Calgary	Urban	Urban	Family physician (Comprehensive care)	.	No	.	Unsure	Unsure	No	Yes	Unsure	No	Yes	Unsure	Yes	.	A blend of didactic teaching and web modules would be helpful. Clinical exposure helps but often is very variable. Hospital oncology even with family practitioners is very specialized and difficult to glean much help from in a short rotation.	2	3	.	Yes	4	Yes	4	Unsure	2	Yes	5	Yes	5	Yes	3	Yes	3	Unsure	4	Yes	5	Unsure	5	Yes	4	Unsure	3
5382685328	Yes	Female		PGY-2	McGill University	Urban	Both	Family physician (Comprehensive care)	.	No	.	Unsure	Yes	Yes	Yes	No	No	Yes	No	Yes	.	A diversity of teaching including on screening, overdiagnosis, cancer care and complications of treatment we are likely to see.	3	3	.	Yes	5	Yes	3	Yes	5	Yes	5	Yes	5	No	2	No	1	Unsure	4	Yes	5	No	2	Yes	5	No	2
5388664765	Yes	Female		PGY-2	University of Calgary	Urban	Both	Family physician (Comprehensive care)	.	No	.	No	No	No	No	No	No	No	No	No	.	a rotation. one week immersed with a GPO	1	1	.	Yes	5	Yes	5	Yes	5	Yes	5	No	5	No	3	No	5	No	4	Yes	5	No	5	Yes	5	No	3
5408526614	Yes	Female		PGY-2	Universite de Montreal	Urban	Urban	Family physician (Comprehensive care)	.	No	.	No	Unsure	No	Unsure	Unsure	No	Yes	No	Yes	.	by GP or in a specialized rotation but with a predetermined objectives	2	2	i know about cancers and risk factors, but i am not comfortable answering the many questions of my oncologic patients	Yes	5	Yes	4	Yes	4	Yes	5	Yes	5	Yes	4	Unsure	4	Unsure	5	Yes	5	Unsure	4	Yes	4	No	2
5388296017	Yes	Female		PGY-2	University of Manitoba	Rural	Rural	Family physician (Comprehensive care)	.	No	.	Unsure	Yes	No	No	No	No	Unsure	No	Unsure	.	Case based learning	1	2	.	Yes	5	Yes	4	Yes	4	Yes	4	Yes	3	Unsure	2	No	3	Yes	3	Yes	4	Unsure	4	Yes	5	No	4
5389653757	Yes	Male		PGY-2	McGill University	Urban	Urban	Family physician (Comprehensive care)	Family physician (With a focussed practice of any part, but not oncology)	No	.	No	No	No	Yes	No	No	No	No	No	.	Clinic Didactic lectures	2	2	.	Yes	4	No	4	No	3	Yes	5	Yes	4	No	2	No	2	No	4	Yes	4	No	3	Yes	3	No	1
5387860305	Yes	Female		PGY-2	Dalhousie University	Urban	Urban	.	Family physician (With a focussed practice of any part, but not oncology)	Yes	3 days	No	Yes	No	Yes	Yes	Yes	No	No	No	.	Clinic teaching - mainly with FM/oncology preceptors & small group teaching session	2	3	.	Yes	3	Yes	4	Yes	3	Yes	5	Yes	5	Yes	4	Yes	4	Yes	5	Yes	5	Yes	4	Yes	4	Yes	2
5382241151	Yes	Female		PGY-2	McGill University	Urban	Urban	Family physician (Comprehensive care)	.	No	.	No	No	No	Yes	Yes	No	No	No	No	.	Clinic-based teaching	2	2	.	Yes	5	Yes	5	Yes	5	Yes	5	Yes	5	Unsure	3	Yes	3	Yes	4	Yes	5	Unsure	4	Yes	4	No	2
5388356909	Yes	Male		PGY-2	University of Saskatchewan	Urban	Urban	Family physician (Comprehensive care)	Family physician (With a focussed practice of any part, but not oncology)	Yes	.	Yes	Yes	No	Yes	No	No	No	No	No	.	Clinical experience	3	4	.	Yes	4	Yes	4	Yes	2	Yes	5	Yes	5	No	2	No	1	Yes	5	Yes	5	No	1	Yes	5	No	1
5388793806	Yes	Female		PGY-1	Northern Ontario School of Medicine	Both	Both	Family physician (Comprehensive care)	.	No	.	Unsure	No	Yes	No	No	No	Yes	No	Yes	.	Clinical experience and a list of learning objectives	1	1	.	Yes	4	Yes	3	Yes	3	Yes	5	Yes	4	No	2	Yes	3	Yes	5	Yes	5	Yes	4	Yes	5	No	2
5388401882	Yes	Female		PGY-1	Northern Ontario School of Medicine	Urban	Urban	Family physician (Comprehensive care)	.	No	.	No	Yes	Yes	Yes	Yes	No	No	No	No	.	Clinical rotation	2	2	.	Yes	4	Yes	4	Yes	4	Yes	4	No	4	No	4	No	4	No	4	No	4	No	4	Yes	5	No	2
5387980553	Yes	Female		PGY-2	University of Manitoba	Both	Both	Family physician (Comprehensive care)	.	No	.	Unsure	Yes	No	No	No	No	Yes	No	Yes	.	Clinical rotation	2	2	.	Yes	4	Yes	2	Yes	3	Yes	5	Yes	4	No	1	No	2	Yes	2	Yes	4	No	2	Yes	5	No	5
5388143257	Yes	Female		PGY-2	Dalhousie University	Urban	Both	.	Family physician (With a focussed practice of any part, but not oncology)	No	.	No	Yes	No	No	No	No	No	Unsure	Unsure	.	Clinical rotation or time with specialists	1	1	.	Yes	4	Yes	5	Yes	5	Yes	5	Yes	5	No	4	Yes	4	No	5	Yes	5	No	4	Yes	5	No	5
5388066633	Yes	Female		PGY-3	University of Manitoba	Urban	Both	Family physician (Comprehensive care)	.	No	.	No	Yes	No	Yes	No	No	Yes	No	No	.	Clinical rotation with a GPO, unsure if we have a selective on this but certainly not mandatory	2	2	.	Yes	5	Yes	2	Yes	3	Yes	5	Yes	5	No	3	Yes	3	Yes	4	Yes	4	Yes	3	Yes	4	Yes	4
5371253515	Yes	Female		PGY-1	Memorial University	Both	Rural	Family physician (Comprehensive care)	.	No	.	Unsure	No	No	Yes	No	No	Unsure	Yes	Unsure	.	Clinical rotation with either oncologists or GPO	1	2	.	Yes	5	Yes	4	Yes	4	Yes	5	Yes	5	No	3	Unsure	4	Unsure	4	Yes	5	Yes	4	Yes	5	Yes	4
5389513110	Yes	Female		PGY-2	Universite de Montreal	Both	Rural	Family physician (Comprehensive care)	.	No	.	Unsure	No	No	Yes	No	Yes	No	No	Yes	.	clinical rotation with general practitioner oncologists or family physician oncologists (GFO/FPO)	2	3	.	Yes	5	Yes	5	Yes	3	Yes	4	Yes	5	Yes	3	Yes	3	Yes	5	Unsure	5	No	4	Yes	5	No	2
5368115529	Yes	Female		PGY-2	Queen's University	Urban	Both	Family physician (Comprehensive care)	.	No	.	Unsure	Yes	Unsure	Yes	No	Yes	Yes	Unsure	Unsure	.	Clinical rotation with general practitioner oncologists or oncologists.	2	3	.	Yes	5	Yes	4	Yes	3	Yes	5	Yes	4	Unsure	3	Unsure	3	Yes	5	Yes	4	Yes	3	Yes	5	Yes	3
5404636626	Yes	Female		PGY-3	McGill University	Rural	Unsure	Family physician (Comprehensive care)	Family physician (With a focussed practice of any part, but not oncology) + Family physician (With a focussed practice in oncology (e.g. GPO/FPO))	No	.	No	No	No	Yes	No	No	No	No	No	Palliatives cares	Clinical rotation with general practitioner oncologists/family physician oncologists (GPO/FPO) and Clinical rotation with oncologists (surgical/radiation/medical oncologists)	1	3	.	Yes	5	No	5	Yes	5	Yes	5	Yes	5	No	3	Yes	5	Yes	5	Yes	5	No	4	Yes	5	Yes	5
5388386520	Yes	Male		PGY-2	Dalhousie University	Rural	Unsure	Family physician (Comprehensive care)	.	Yes	Had one scheduled day in the local oncology clinic during entire residency	No	No	No	Yes	No	No	Yes	No	No	.	Clinical rotation with general practitioner oncologists/family physician oncologists (GPO/FPO). - Does not need to be a full rotation but a few scattered days longitudinally would be most helpful likely	2	2	.	Yes	4	Yes	3	No	3	Yes	4	Yes	5	No	2	No	2	No	4	Yes	4	Yes	5	Yes	5	No	2
5389399073	Yes	Female		PGY-2	Universite de Montreal	Urban	Urban	Family physician (Comprehensive care)	.	No	.	Unsure	No	No	Unsure	No	No	No	No	No	.	Clinical rotation with oncologist	2	3	.	Yes	5	Yes	5	Yes	4	Yes	4	Yes	4	Unsure	3	No	3	Yes	4	Yes	5	Yes	4	Yes	5	No	3
5389306158	Yes	Female		PGY-2	Universite de Montreal	Urban	Urban	.	Family physician (With a focussed practice of any part, but not oncology)	No	.	No	Unsure	No	Yes	No	No	Yes	No	No	.	clinical rotation with oncologist	2	3	.	Yes	5	Yes	5	Yes	4	Yes	5	Yes	5	No	3	No	4	Yes	4	Yes	5	Yes	5	No	4	No	1
5388002161	Yes	Female		PGY-2	University of Manitoba	Urban	Both	Family physician (Comprehensive care)	.	No	.	No	.	.	.	Yes	.	.	.	.	.	Clinical rotation with oncologist	1	1	.	Yes	.	Yes	.	Unsure	.	Yes	.	Yes	.	Unsure	.	No	.	Yes	.	Yes	.	Unsure	.	Yes	.	No	.
5368147916	Yes	Female		PGY-2	Queen's University	Urban	Urban	Family physician (Comprehensive care)	.	No	.	No	Yes	Unsure	Yes	Yes	Unsure	Unsure	Unsure	Unsure	.	Clinical rotation with oncologists	2	3	.	Yes	5	Yes	5	Yes	4	Yes		Yes	4	Unsure	3	Unsure	3	Unsure	4	Yes	4	Unsure	2	Yes	5	Unsure	2
5390269741	Yes	Male		PGY-2	University of Saskatchewan	Urban	Urban	Family physician (Comprehensive care)	.	No	.	Yes	Yes	No	Yes	No	No	Yes	Yes	Yes	.	Clinical rotation would be beneficial	2	3	.	Yes	4	Yes	4	Yes	3	Yes	5	Yes	5	Unsure	2	No	3	Yes	3	Yes	5	Yes	4	Yes	5	Unsure	4
5388734164	Yes	Female		PGY-2	University of Calgary	Urban	Urban	Family physician (Comprehensive care)	.	No	.	Unsure	Unsure	No	No	No	No	Yes	Unsure	Yes	.	Clinical rotations	2	1	.	Yes	5	Yes	5	Unsure	3	Yes	5	Unsure	4	Yes	3	Yes	3	Unsure	5	Yes	3	Yes	3	Yes	3	No	1
5389095967	Yes	Female		PGY-2	University of Calgary	Urban	Urban	Family physician (Comprehensive care)	.	No	.	Unsure	No	No	No	No	No	No	No	No	.	Clinical rotations with GPs with special training in oncology Clinical rotations with oncologists Palliative care rotations Small group problem based learning	1	3	I think I feel somewhat prepared given our training in palliative care.	Yes	5	Yes	5	No	3	Yes	5	Unsure	5	No	3	No	3	No	4	Yes	4	No	4	Yes	5	Yes	2
5389350309	Yes	Female		PGY-2	Universite de Montreal	Both	Both	Family physician (Comprehensive care)	.	No	.	Yes	No	No	Yes	No	No	Yes	No	Yes	.	clinical rotations with oncologists	1	3	.	Yes	5	Yes	5	Yes	4	Yes	5	Yes	5	No	3	No	3	No	4	Yes	5	Yes	5	Yes	5	No	2
5391027028	Yes	Male		PGY-2	Universite de Montreal	Urban	Rural	.	Family physician (With a focussed practice of any part, but not oncology)	No	.	No	No	No	No	No	No	No	No	No	.	Clinical rotations, online based with objectives	1	1	.	Yes	5	Yes	4	Yes	4	Yes	4	Yes	5	No	3	No	3	No	4	Yes	5	No	3	Yes	5	No	3
5390072155	Yes	Female		PGY-2	Universite de Montreal	Urban	Urban	Family physician (Comprehensive care)	.	Unsure	.	Unsure	No	No	Yes	No	No	Unsure	No	Yes	.	Clinicat rotation with oncologist	1	2	.	Yes	4	Yes	3	Yes	4	Yes	5	Unsure	2	Yes	3	Yes	2	Yes	1	Yes	5	Yes	3	Yes	4	No	1
5389353374	Yes	Female		PGY-2	Universite de Montreal	Urban	Urban	Family physician (Comprehensive care)	.	No	.	Unsure	No	No	No	No	No	No	No	No	.	Clininical rotation with oncologist	1	2	.	Yes	4	Yes	5	Yes	3	Yes	5	Yes	3	Unsure	2	No	2	Yes	3	Yes	5	Yes	3	Yes	3	No	1
6222941784	Yes	Female		PGY-1	Université Laval	Urban	Urban	Family physician (With a focussed practice of any part, but not oncology)	.	No	.	Yes	No	No	Yes	Yes	Yes	Yes	No	No	.	Clinique avec un médecin de famille qui suit des patients atteints de cancer.	2	3	.	Yes	5	Yes	4	Yes	3	Yes	5	Yes	3	No	2	Yes	2	Unsure	3	Yes	5	Yes	3	Yes	5	No	1
5384292477	Yes	Female		PGY-1	University of Saskatchewan	Rural	Rural	Family physician (Comprehensive care)	.	No	.	No	Yes	No	Yes	No	No	No	No	No	.	Combination of a short rotation along with clinical teaching by oncologists - or ideally family physicians with an interest in oncology	2	2	.	Yes	5	Yes	5	Yes	3	Yes	5	Yes	4	No	1	No	1	Yes	4	Yes	3	No	1	Yes	5	No	3
5387869408	Yes	Male		PGY-2	Dalhousie University	Both	Both	.	Family physician (With a focussed practice of any part, but not oncology)	No	.	Yes	Yes	No	Yes	No	No	Yes	No	Yes	.	Combination of teaching methods including didactic/small group learning mixed with clinical exposure	3	4	.	Yes	5	Yes	5	Yes	3	Yes	5	Yes	5	Yes	4	Yes	3	Yes	5	Yes	5	Unsure	2	Yes	4	Yes	3
6235076854	Yes	Female		PGY-2	Université Laval	Urban	Rural	Family physician (Comprehensive care)	.	No	.	No	No	No	No	No	No	No	No	No	.	conférence avec un oncologue	1	1	.	Yes	5	Yes	5	Yes	5	Yes	5	Yes	4	No	2	No	3	No	4	Yes	4	No	3	Yes	4	No	3
6264466256	Yes	Female		PGY-1	Université Laval	Urban	Urban	Family physician (Comprehensive care)	.	No	.	Unsure	No	No	No	No	Unsure	Yes	No	Unsure	.	Conférence pédagogique et formation en petits groupes	1	1	.	Yes	5	Yes	5	No	4	Yes	5	Yes	5	No	3	No	4	No	4	Yes	5	No	4	No	4	No	3
6227520152	Yes	Female		PGY-2	Université Laval	Urban	Urban	Family physician (Comprehensive care)	.	No	.	No	No	No	No	No	No	No	No	No	formation en soins palliatifs (cours, possibilité de stage)	Conférence pédagogique ou stage clinique	2	2	.	Yes	5	Yes	4	Yes	4	Yes	5	Yes	3	No	3	No	3	Yes	4	Yes	4	No	3	Yes	4	No	3
6263273733	Yes	Female		PGY-2	Université Laval	Urban	Rural	Family physician (Comprehensive care)	.	No	.	No	No	No	No	No	No	No	No	Yes	.	COnference pedagogique par oncologie, formation en ligne	1	1	.	Yes	5	Yes	5	Yes	5	Yes	5	No	5	No	4	No	4	No	5	No	5	Yes	.	Yes	5	No	4
6263445044	Yes	Female		PGY-2	Université Laval	Rural	Urban	Family physician (Comprehensive care)	.	No	.	No	No	No	Yes	No	Yes	Yes	Unsure	Unsure	.	Conférence pédagogique par un oncologue	2	1	.	Yes	5	Yes	5	Yes	5	Yes	5	Yes	5	No	3	No	4	Yes	5	No	4	Yes	4	Yes	4	No	3
5388626764	Yes	Female		PGY-2	Dalhousie University	Urban	Unsure	.	Family physician (With a focussed practice of any part, but not oncology)	No	.	Yes	Yes	No	Yes	No	No	Yes	No	Yes	Palliative care rotation	Continue with didactic sessions (lectures, PBSGL) and consider short rotation in oncology for practical experience.	2	3	.	Yes	5	Yes	5	Yes	5	Yes	5	Yes	5	Yes	3	Yes	3	Yes	5	Yes	5	Yes	4	Yes	5	No	3
6220693697	Yes	Female		PGY-1	Université Laval	Urban	Both	Family physician (Comprehensive care)	.	No	.	Unsure	Unsure	Unsure	Yes	Yes	Yes	Yes	Yes	No	.	Cours formel sur oncologie, adapté à la médecine familiale	2	1	.	Yes	5	Yes	5	Yes	5	Yes	5	Yes	5	No	4	No	3	No	5	Yes	5	Unsure	5	Yes	5	Unsure	5
6263519468	Yes	Female		PGY-1	Université Laval	Urban	Both	Family physician (Comprehensive care)	.	No	.	No	No	No	No	No	No	No	No	No	.	Cours magistral avec les points importants à retenir	1	1	.	Yes	.	Yes	.	Yes	.	Yes	.	Yes	.	No	.	.	.	Yes	.	Yes	.	No	.	Yes	5	No	3
6220051882	Yes	Female		PGY-1	Université Laval	Urban	Urban	Family physician (Comprehensive care)	.	No	.	No	No	No	Unsure	No	No	No	No	No	.	dans un stage clinique	1	2	.	Yes	3	Yes	4	Yes	4	Yes	5	Yes	4	No		Unsure		Yes	4	Yes	4	Yes	3	No	.	No	.
5382563865	Yes	Male		PGY-2	McGill University	Urban	Urban	.	Family physician (With a focussed practice of any part, but not oncology)	No	.	Unsure	Unsure	Yes	No	Yes	No	No	No	Unsure	.	Didactic	2	2	.	Yes	5	Yes	3	Yes	3	Yes	5	Yes	4	Unsure	.	No	.	Yes	.	Yes	.	No	.	Yes	.	No	.
5368551301	Yes	Female		PGY-2	Queen's University	Urban	Both	Family physician (Comprehensive care)	.	No	.	Unsure	Yes	No	Yes	Yes	No	No	Unsure	Unsure	.	Didactic Clinical setting Small group based learning (PBSGL modules from McMaster)	2	2	.	Yes	5	Unsure	5	Unsure	3	Yes	5	Yes	5	No	2	No	3	Unsure	4	Yes	5	No	4	Yes	5	Unsure	5
5367686890	Yes	Female		PGY-2	Queen's University	Rural	Both	Family physician (Comprehensive care)	.	No	.	No	Yes	No	Yes	No	Unsure	Unsure	No	Yes	.	Didactic and clinic follow ups	2	3	.	Yes	3	Yes	5	Yes	4	Yes	3	Yes	4	Yes	2	Yes	3	Yes	5	Yes	5	Yes	4	Yes	5	No	3
5388384115	Yes	Female		PGY-1	Northern Ontario School of Medicine	Urban	Urban	Family physician (Comprehensive care)	.	No	.	Unsure	Yes	Yes	Yes	Yes	No	No	No	Unsure	.	Didactic and clinical rotation	2	3	.	Yes	5	Yes	5	Yes	5	Yes	5	Yes	5	Yes	4	Yes	4	Yes	5	Yes	5	Yes	4	Yes	5	Yes	3
5371955520	Yes	Female		PGY-2	Queen's University	Rural	Rural	Family physician (Comprehensive care)	.	No	.	No	Yes	No	Yes	No	No	Yes	No	Yes	.	didactic combined with case based	2	2	.	Yes	5	Yes	5	Yes	4	Yes	5	Yes	5	No	3	No	3	Unsure	4	Yes	5	No	3	Yes	5	Yes	5
5381858283	Yes	Female		PGY-2	McGill University	Urban	Unsure	.	Family physician (With a focussed practice of any part, but not oncology)	No	.	No	Yes	No	Yes	No	No	No	No	No	.	Didactic lectures Clinical rotation with gp oncologists	1	2	.	Yes	5	Yes	5	Yes	5	Yes	5	Yes	5	No	5	No	4	No	5	Yes	4	No	4	Yes	5	No	3
5382019838	Yes	Female		PGY-2	McGill University	Urban	Unsure	Family physician (Comprehensive care)	.	No	.	No	No	No	No	No	No	No	No	No	.	Didactic lectures Cofollowing cancer patients with oncologists (joined clinIcs)	1	1	.	Yes	5	Yes	5	No	5	Yes	5	No	5	No	3	No	5	No	5	Yes	5	No	5	No	5	No	3
5389256938	Yes	Female		PGY-1	Northern Ontario School of Medicine	Both	Urban	Family physician (Comprehensive care)	.	No	.	Unsure	Yes	Yes	Yes	No	No	Unsure	No	No	.	Didactic lectures and experience through clinical rotations	2	2	.	Yes	5	Yes	4	Yes	4	Yes	5	Yes	5	No	3	Yes	4	No	5	Yes	5	Unsure	3	Yes	5	No	3
5389299960	Yes	Female		PGY-2	Universite de Montreal	Urban	Urban	Family physician (Comprehensive care)	.	No	.	Unsure	Yes	No	Yes	Yes	No	No	No	Unsure	Palliative care rotation	Didactic lectures from family physicians	2	3	.	Yes	4	Yes	4	Yes	5	Yes	4	Yes	4	No	2	No	2	No	2	Yes	4	No	3	No	1	No	1
5368120571	Yes	Male		PGY-2	Queen's University	Urban	Urban	.	Family physician (With a focussed practice of any part, but not oncology)	No	.	No	Yes	No	Yes	No	No	No	No	No	.	Didactic lectures from family physicians, including general practitioner oncologists/family physician oncologists (GPO/FPO) Small group or Problem-Based or Case-Based Learning	1	2	.	Yes	5	Yes	5	Yes	4	Yes	5	Yes	5	No	3	No	4	No	5	Yes	5	No	3	Yes	5	No	3
5388113125	Yes	Male		PGY-2	University of Manitoba	Rural	Rural	Family physician (Comprehensive care)	.	No	.	No	Yes	No	Yes	No	Yes	Unsure	No	No	.	Didactic lectures from GPO/FPO.	2	3	.	Yes	5	Yes	5	Yes	5	Yes	5	Yes	5	Yes	3	Yes	3	Yes	4	Yes	4	Yes	3	Yes	5	Yes	4
5392522762	Yes	Female		PGY-2	Universite de Montreal	Urban	Urban	Family physician (Comprehensive care)	.	No	.	No	No	No	.	No	Yes	No	No	No	.	Didactic lectures from oncologists	2	3	.	Yes	5	Yes	4	Yes	5	Yes	5	Yes	3	Yes	2	Yes	2	Yes	3	Yes	5	Yes	2	No	1	No	1
5388920464	Yes	Female		PGY-2	McGill University	Urban	Urban	.	Family physician (With a focussed practice of any part, but not oncology)	No	.	Unsure	No	No	Yes	No	No	No	No	No	.	Didactic lectures or a clinical rotation	1	1	.	Yes	5	Yes	5	Unsure	3	Yes	5	Yes	5	No	2	No	3	Yes	4	Yes	4	No	3	Yes	5	No	3
5368563469	Yes	Female		PGY-2	Queen's University	Both	Both	Family physician (Comprehensive care)	.	No	.	No	Unsure	Yes	Yes	No	No	No	No	No	.	Didactic lectures, problem based learning, oncology rotations	2	3	.	Yes	5	Yes	5	Yes	4	Yes	5	Yes	5	Unsure	3	No	4	Yes	4	Yes	3	No	2	Yes	5	Yes	4
5369729410	Yes	Female		PGY-2	University of Calgary	Urban	Both	.	Family physician (With a focussed practice of any part, but not oncology)	Unsure	.	No	Yes	Yes	Yes	No	Yes	No	No	Unsure	.	Didactic teaching	1	2	.	Yes	5	Yes	5	Yes	3	Yes	5	Yes	5	No	3	No	3	Yes	5	Yes	5	No	3	Yes	5	No	3
5368007910	Yes	Female		PGY-2	Queen's University	Urban	Urban	Family physician (Comprehensive care)	.	No	.	Unsure	Yes	No	Yes	No	No	No	No	No	.	Didactic teaching, one day exposure to cancer centre to familiarize ourselves with treatment options/procedures to be able to explain them to our patients	1	3	Trained well re cancer screening however very little in terms of management, staging, follow up etc	Yes	5	Yes	5	Yes	4	Yes	5	Yes	5	No	3	No	3	No	3	Yes	4	No	4	Yes	5	Yes	4
5371143937	Yes	Female		PGY-3	University of Calgary	Urban	Urban	Family physician (Comprehensive care)	Family physician (With a focussed practice of any part, but not oncology)	No	.	No	No	No	Yes	No	No	Yes	No	No	Some in palliative care	Didactic teaching, small group or PBL, clinical rotation with GPO.	2	1	.	Yes	5	Yes	3	Yes	3	Yes	5	Yes	5	No	2	No	3	No	4	Yes	5	Yes	4	Yes	5	No	2
5388861156	Yes	Female		PGY-2	University of Manitoba	Urban	Urban	Family physician (Comprehensive care)	.	No	.	No	Yes	No	No	No	No	No	No	No	.	didactic, small groups	1	2	.	Yes	5	Yes	5	Yes	5	Yes	5	Yes	5	No	3	Yes	3	Yes	4	No	5	No	5	Yes	5	No	5
5390130455	Yes	Female		PGY-3	University of Alberta	Urban	Urban	.	Family physician (With a focussed practice in oncology (e.g. GPO/FPO))	Yes	There was in my added year of palliative training at the UofA but not in my family med residency at the UofManitoba	Unsure	No	No	Yes	Yes	Yes	Unsure	No	Yes	.	Doing a rotation in oncology or with a GPO	2	4	He oncology training I received in my PGY3 year of palliative did but not the training during my first two years of family medicine	Yes	5	No	5	Yes	3	Yes	5	Yes	5	No	2	No	3	No	5	Yes	5	No	3	Yes	5	No	4
6220743488	Yes	Female		PGY-1	Université Laval	Urban	Unsure	Family physician (Comprehensive care)	.	No	.	No	No	No	Yes	No	No	Yes	Yes	Yes	.	En clinique par un MD de famille	2	3	.	Yes	5	Yes	5	Yes	4	Yes	5	Yes	3	Yes	3	Yes	3	Yes	4	Yes	5	No	2	Yes	5	No	3
6263414173	Yes	Male		PGY-2	Université Laval	Urban	Urban	Family physician (Comprehensive care)	.	No	.	No	No	No	No	No	No	Yes	No	No	.	en clinique par un specialiste ou un mgo/mfo	1	3	.	Yes	5	Yes	5	Yes	5	Yes	5	Yes	4	No	4	No	4	No	4	Yes	4	No	4	No	4	No	4
6263150049	Yes	Female		PGY-1	Université Laval	Urban	Urban	Family physician (Comprehensive care)	.	No	.	Unsure	No	Yes	Yes	Yes	Yes	No	No	No	.	En petits groupes	1	1	.	Yes	5	Yes	5	Yes	4	Yes	5	Yes	3	Yes	3	Yes	3	Yes	3	Yes	3	Yes	3	No	3	No	3
6220026592	Yes	Female		PGY-2	Université Laval	Urban	Urban	Family physician (Comprehensive care)	.	Yes	.	Yes	No	No	Yes	Yes	No	No	Yes	No	.	En stage clinique facultatif auprès d’un généraliste en oncologie ou un médecin de famille en oncologie	3	5	.	Yes	5	Yes	5	Yes	5	Yes	5	Yes	5	No	5	Yes	5	Yes	5	Yes	5	Unsure	5	No	3	No	3
6221951833	Yes	Male		PGY-2	Université Laval	Urban	Urban	Family physician (Comprehensive care)	.	No	.	No	No	No	Yes	No	No	Yes	No	No	.	En stage clinique facultatif auprès d’un généraliste en oncologie ou un médecin de famille en oncologie (MGO/MFO)	2	2	.	Yes	5	Yes	5	Yes	4	Yes	5	Yes	5	Unsure	4	Yes	4	Yes	5	Yes	5	Unsure	4	Yes	5	Unsure	5
6221124100	Yes	Male		PGY-1	Université Laval	Urban	Unsure	Family physician (Comprehensive care)	.	No	.	Unsure	No	No	Yes	No	No	Yes	No	No	.	En stage clinique facultatif auprès d’un généraliste en oncologie ou un médecin de famille en oncologie (MGO/MFO)	1	3	.	Yes	5	Yes	5	Yes	5	Yes	5	Yes	5	No	3	No	3	Yes	5	Yes	5	Unsure	4	Yes	5	No	1
6258909716	Yes	Female		PGY-1	Université Laval	Urban	Urban	Family physician (Comprehensive care)	.	Yes	2	No	Yes	No	Yes	Yes	No	Yes	No	No	.	En stage clinique facultatif auprès d’un généraliste en oncologie ou un médecin de famille en oncologie (MGO/MFO)	2	4	.	Yes	5	Yes	5	Yes	4	Yes	5	Yes	5	Unsure	4	Yes	4	Yes	4	Yes	5	Yes	4	Yes	3	No	2
6263110738	Yes	Male		PGY-2	Université Laval	Urban	Urban	Family physician (Comprehensive care)	.	No	.	Unsure	No	No	Yes	No	Yes	Yes	No	No	.	Ex : Dépistage mammographie, discussion sur le cancer breast Saignement digestif bas, discussion sur le cancer colique Lors de l'EMP	2	2	.	Yes	5	Yes	4	Yes	4	Yes	5	Yes	4	Yes	2	Yes	2	Yes	2	Yes	3	Yes	2	.	.	.	.
5389601485	Yes	Male		PGY-2	Universite de Montreal	Rural	Rural	Family physician (Comprehensive care)	.	Yes	.	Yes	Yes	No	No	No	No	Yes	No	Yes	.	Exposition	1	3	.	Yes	5	Yes	5	Yes	5	Yes	5	Yes	3	No	1	No	1	Yes	5	Yes	5	Yes	5	Yes	4	No	3
5389942919	Yes	Female		PGY-2	Universite de Montreal	Both	Both	Family physician (Comprehensive care)	.	No	.	Yes	Yes	No	No	No	No	Unsure	Unsure	Unsure	.	Exposition by rotations and clinical tools	1	2	.	Yes	4	Yes	3	Yes	4	Yes	5	Yes	4	No	2	No	2	Yes	4	Yes	5	No	3	Yes	3	No	1
6220241911	Yes	Female		PGY-1	Université Laval	Urban	Unsure	Family physician (Comprehensive care)	.	No	.	Yes	No	No	No	Yes	No	Yes	Unsure	Yes	.	formation en petits groupes	2	3	.	Yes	5	Yes	4	Yes	5	Yes	5	Yes	5	No	5	Yes	5	No	5	Yes	5	Unsure	5	Yes	5	No	3
6264064154	Yes	Female		PGY-1	Université Laval	Urban	Urban	Family physician (Comprehensive care)	.	No	.	No	No	No	Yes	No	Yes	No	No	No	.	Formation en petits groupes centrés sur un cas	1	3	.	Yes	4	Yes	4	Yes	4	Yes	5	Yes	4	No	4	No	4	No	4	Yes	5	No	4	Yes	4	No	2
5387875177	Yes	Prefer not to say		PGY-2	Dalhousie University	Urban	Both	Family physician (Comprehensive care)	.	No	.	No	No	No	No	No	No	Yes	No	No	.	General care	1	2	.	No	5	Unsure	5	Yes	5	Yes	5	Yes	.	No	3	No	3	Yes	5	Yes	5	Unsure	4	Yes	4	No	4
6220866273	Yes	Female		PGY-2	Université Laval	Urban	Rural	Family physician (With a focussed practice of any part, but not oncology)	.	No	.	Unsure	No	No	No	Yes	Yes	No	Unsure	Unsure	.	généraliste en oncologie	2	3	.	Yes	5	Yes	5	Yes	5	Yes	5	Yes	5	No	3	Yes	4	Yes	4	Yes	5	No	3	No	3	No	3
5389314543	Yes	Female		PGY-2	Universite de Montreal	Urban	Unsure	.	Family physician (With a focussed practice of any part, but not oncology)	No	.	Unsure	Yes	No	Yes	No	No	No	No	Yes	.	Give ressources to know where to find the different guidelines for the prevention and screening of cancer	2	3	.	Yes	3	Yes	4	Yes	3	Yes	5	Yes	4	Unsure	3	Yes	4	No	3	Yes	5	Yes	3	No	1	No	1
5388176983	Yes	Female		PGY-2	Dalhousie University	Urban	Urban	Family physician (Comprehensive care)	.	No	.	No	No	No	No	No	No	Yes	No	No	.	Group teaching or lecture	2	2	.	Yes	5	Yes	4	No	3	Yes	5	No	4	No	3	No	3	No	5	Yes	5	Unsure	4	Yes	5	No	3
5390336639	Yes	Female		PGY-2	McGill University	Urban	Rural	Family physician (Comprehensive care)	.	No	.	No	No	No	No	No	No	No	No	No	.	i believe a week or two with an oncologist + core teaching settings	1	2	.	Yes	5	Yes	5	Yes	5	Yes	5	Yes	5	No	5	No	4	No	5	Yes	5	No	4	No	5	No	5
5389359365	Yes	Male		PGY-2	Universite de Montreal	Urban	Urban	Family physician (Comprehensive care)	.	No	.	Unsure	No	No	No	No	No	No	No	No	.	In clinic by family physicians	2	3	.	No	3	Yes	5	Yes	5	Yes	5	Yes	5	No	2	No	2	Yes	4	Yes	4	No	3	Yes	3	No	2
5370084034	Yes	Other (please specify)	No-binary	PGY-2	University of Calgary	Urban	Urban	Family physician (Comprehensive care)	.	No	.	Unsure	Unsure	Yes	Yes	No	No	Yes	No	Unsure	.	In clinic with family physicians	3	4	.	Yes	5	Yes	5	Yes	3	Yes	5	Yes	5	Unsure	3	Yes	3	Yes	5	Yes	5	Yes	3	Yes	5	No	2
5384136386	Yes	Female		PGY-2	Queen's University	Urban	Both	Family physician (Comprehensive care)	.	No	.	No	Yes	No	Yes	No	No	Yes	Yes	Yes	.	In clinic, small group learning, online, independent learning	2	4	.	Yes	5	Yes	5	Yes	5	Yes	5	Yes	5	Yes	3	Yes	4	Yes	5	Yes	5	Yes	4	Yes	5	No	1
5388100878	Yes	Male		PGY-2	University of Manitoba	Rural	Rural	Family physician (Comprehensive care)	.	Yes	12	No	Yes	No	Yes	Yes	No	Yes	No	No	.	In person clinical rotation	3	4	.	No	3	Yes	5	Yes	3	Yes	5	Yes	4	Unsure	2	No	3	Yes	4	Yes	4	Yes	4	Yes	5	Yes	4
5388413566	Yes	Male		PGY-2	University of Manitoba	Urban	Urban	Family physician (Comprehensive care)	.	No	.	Unsure	Yes	No	Yes	No	Yes	Yes	No	No	.	incorporating modules into academic days, clinical rotations	2	3	.	Yes	5	Yes	5	Yes	4	Yes	5	Yes	5	Yes	3	Yes	3	Yes	5	Yes	5	Unsure	3	Yes	5	Yes	4
6220098593	Yes	Male		PGY-2	Université Laval	Urban	Unsure	Family physician (Comprehensive care)	.	No	.	No	Yes	No	Yes	Yes	No	Yes	No	Yes	.	L'option optimale est d'abord la formation en petit groupe pour apprécier ce qui est plus pertinent pour la médecine familiale	2	3	.	Yes	5	Yes	5	Yes	5	Yes	5	Yes	4	Yes	3	Yes	4	Yes	5	Yes	4	Yes	4	Yes	2	No	3
5381964068	Yes	Female		PGY-2	McGill University	Urban	Urban	Family physician (Comprehensive care)	.	No	.	No	Yes	No	No	No	No	No	No	No	.	Lecture and or case based	2	1	.	Yes	5	Yes	5	Yes	5	Yes	5	Yes	5	Yes	3	Yes	3	Yes	5	Yes	5	No	3	No	2	No	2
5389747441	Yes	Female		PGY-2	Universite de Montreal	Urban	Urban	.	Family physician (With a focussed practice of any part, but not oncology)	No	.	Unsure	Yes	No	Yes	Yes	No	No	No	No	.	Lectures + rotation	2	3	.	Yes	5	Yes	5	Yes	5	Yes	5	Yes	5	Unsure	4	Unsure	4	Unsure	5	Yes	5	Unsure	4	Yes	3	No	2
5387986156	Yes	Female		PGY-2	University of Manitoba	Urban	Urban	Family physician (Comprehensive care)	.	No	.	Yes	Yes	No	Yes	No	No	No	No	Yes	.	lectures and short clinical exposures	2	2	.	Yes	5	Yes	5	Yes	5	Yes	5	Yes	5	Yes	4	Yes	4	Unsure	5	Yes	4	Unsure	4	Yes	5	No	3
5367808329	Yes	Male		PGY-2	Queen's University	Both	Urban	Family physician (Comprehensive care)	.	No	.	No	No	No	No	No	No	No	No	Unsure	.	Lectures and/or rotations/horizontals	2	2	.	Yes	5	Yes	5	Unsure	3	Yes	3	Yes	4	No	2	No	3	No	4	Yes	4	Yes	4	Yes	5	Yes	5
5389941483	Yes	Female		PGY-2	Universite de Montreal	Rural	Urban	.	Family physician (With a focussed practice of any part, but not oncology)	No	.	Yes	No	No	No	No	No	No	No	Yes	.	Lectures ou stage	2	2	.	Yes	5	Yes	4	Yes	3	Yes	5	Yes	4	Yes	3	No	3	Unsure	4	Yes	5	Unsure	3	Unsure	5	No	3
5388372943	Yes	Female		PGY-1	Northern Ontario School of Medicine	Both	Rural	Family physician (Comprehensive care)	.	No	.	No	Yes	Yes	Unsure	Unsure	No	No	No	No	.	Lectures with a focus on what is clinically relevant to family medicine.	2	3	.	Unsure	3	Yes	5	Yes	2	Yes	5	Yes	5	No	2	No	1	No	4	Unsure	4	No	2	Yes	5	No	3
5374153703	Yes	Female		PGY-2	Queen's University	Rural	Rural	Family physician (Comprehensive care)	.	No	.	No	No	No	Yes	No	No	Yes	No	No	.	Lectures, small group	1	2	.	Yes	5	Yes	5	No	5	Yes	5	Yes	5	No	4	No	5	No	5	No	5	No	5	Yes	5	No	5
5380533955	Yes	Female		PGY-1	University of Saskatchewan	Rural	Rural	.	Family physician (With a focussed practice of any part, but not oncology)	No	.	No	Yes	No	No	No	No	Unsure	Unsure	Unsure	.	Likely small group problem based learning	2	2	.	Yes	5	Unsure	4	Unsure	4	Yes	5	Yes	4	Yes	3	No	3	No	4	Yes	5	Yes	4	Yes	5	No	3
5388373217	Yes	Male		PGY-1	Northern Ontario School of Medicine	Both	Rural	Family physician (Comprehensive care)	.	No	.	No	Yes	Yes	Yes	No	No	No	No	No	.	modules, cases to do online, learning on rotation	2	3	.	Yes	4	Yes	4	Yes	4	Yes	5	No	5	Yes	3	No	3	No	4	Yes	5	Yes	3	Yes	5	No	3
5388245613	Yes	Male		PGY-2	University of Manitoba	Both	Both	Family physician (Comprehensive care)	.	No	.	No	Yes	No	No	No	No	Yes	No	No	.	Not sure - probably a mix of multiple including self learning (web-based), some time with family docs, likely some lectures from specialists	2	2	.	Yes	5	Unsure	5	Unsure	3	Yes	5	Unsure	5	No	3	Unsure	3	Yes	4	Yes	5	Unsure	4	Yes	5	No	4
5366018409	Yes	Female		PGY-1	University of Saskatchewan	Both	Rural	Family physician (Comprehensive care)	Family physician (With a focussed practice of any part, but not oncology)	No	.	Unsure	No	No	Yes	No	No	No	No	No	.	Not sure, but probably short rotation in cancer clinic plus lectures from GPs and teaching in clinic with GPs.	2	1	.	Yes	5	Yes	5	No	4	Yes	5	Yes	5	No	3	No	4	No	5	No	5	No	4	Yes	5	No	4
5390918676	Yes	Male		PGY-2	University of Saskatchewan	Urban	Urban	.	Family physician (With a focussed practice of any part, but not oncology)	No	.	Unsure	Yes	No	Unsure	Yes	No	Yes	Unsure	Yes	.	On rotation	2	3	.	Yes	3	Yes	3	Unsure	2	Yes	4	Yes	4	Unsure	1	Yes	3	Yes	3	Yes	4	Yes	3	Yes	5	No	1
5390621341	Yes	Female		PGY-2	University of Calgary	Rural	Rural	Family physician (Comprehensive care)	.	No	.	No	Unsure	Yes	Yes	No	Yes	Yes	Unsure	Yes	Medical school	On site training coupled with lectures	2	2	.	Yes	5	Yes	5	No	5	Yes	5	Yes	5	Yes	3	Yes	3	Yes	5	Yes	5	Yes	5	Yes	5	Yes	4
5388263620	Yes	Male		PGY-2	University of Saskatchewan	Rural	Rural	Family physician (Comprehensive care)	.	No	.	Unsure	No	Yes	Yes	No	No	Yes	No	No	.	online teaching	3	2	.	Yes	5	Yes	4	Yes	4	Yes	5	Yes	3	Unsure	2	Unsure	3	Yes	3	Yes	4	Yes	4	Yes	3	No	2
5371229926	Yes	Female		PGY-2	Queen's University	Urban	Both	.	Family physician (With a focussed practice of any part, but not oncology)	No	.	Unsure	No	Yes	No	No	No	No	No	No	grand rounds didactic lecture once	PBSG/group learning around cases would be helpful. Didactic lecture from oncologist	1	2	.	Yes	5	Yes	4	Yes	3	Yes	4	Yes	5	No	3	No	4	Yes	4	Yes	4	Unsure	4	Yes	5	No	3
6263452365	Yes	Male		PGY-2	Université Laval	Urban	Unsure	Family physician (Comprehensive care)	.	No	.	Yes	No	Yes	No	No	Yes	No	No	Yes	.	Petit groupe	1	2	.	Yes	5	Yes	5	Yes	4	Yes	5	Yes	5	No	3	No	4	Yes	5	Yes	5	Yes	3	Yes	3	No	2
6266436280	Yes	Female		PGY-2	Université Laval	Urban	Urban	Family physician (Comprehensive care)	.	No	.	No	No	No	No	No	No	No	No	No	.	Petit groupe centré sur un cas problème avec un oncologue comme professeur.	1	1	.	Yes	4	No	1	No	1	Yes	3	No	3	No	2	No	3	No	4	Yes	5	Yes	4	No	5	No	5
5368069127	Yes	Male		PGY-2	Queen's University	Urban	Urban	.	Family physician (With a focussed practice of any part, but not oncology)	No	.	No	No	No	No	No	No	No	No	No	.	PGY3 experience, optional rotation	2	2	.	Yes	5	Yes	5	Yes	4	Yes	5	Yes	5	No	2	No	2	Yes	5	Yes	3	No	3	Yes	5	No	3
5384181229	Yes	Female		PGY-2	McGill University	Urban	Urban	Family physician (Comprehensive care)	.	No	.	Unsure	Yes	No	Yes	No	No	Yes	Unsure	Yes	.	Presentations, small groups, web based	2	2	.	Yes	5	Yes	5	Yes	4	Yes	5	Yes	5	Unsure	3	Unsure	3	No	4	Yes	5	Unsure	4	Yes	4	Yes	4
5389690916	Yes	Female		PGY-2	Dalhousie University	Rural	Rural	Family physician (Comprehensive care)	.	No	.	No	Yes	No	No	No	No	No	No	No	.	Probably in clinic with family physician-oncologists.	1	2	Comfortable with lots of specialist support	Yes	5	Yes	5	Yes	3	Yes	5	Yes	5	No	3	No	3	No	4	Yes	4	No	4	Yes	5	No	3
5388214620	Yes	Female		PGY-2	Dalhousie University	Rural	Rural	Family physician (Comprehensive care)	.	No	.	No	Yes	No	No	No	No	Yes	No	No	.	Probably teaching by oncologists	1	1	.	Yes	5	Yes	5	Yes	5	Yes	5	Yes	3	No	2	No	2	Yes	3	Yes	3	No	3	Yes	1	No	1
5388804570	Yes	Female		PGY-2	University of Calgary	Urban	Both	.	Family physician (With a focussed practice of any part, but not oncology)	No	.	Unsure	Yes	Yes	No	No	No	Yes	No	No	.	Rotation	1	1	.	Yes	5	Yes	5	Yes	5	Yes	5	Yes	5	No	4	No	4	No	4	Yes	5	No	4	Yes	5	No	4
5389019346	Yes	Female		PGY-2	University of Calgary	Rural	Both	Family physician (Comprehensive care)	.	No	.	No	Yes	Yes	No	No	No	No	No	No	.	Rotation with FP oncologist supplemented by small group PBL/independent learning	2	3	.	Yes	5	Yes	5	Yes	5	Yes	5	Yes	5	Yes	3	Yes	3	Yes	1	Yes	5	Yes	1	Yes	5	No	3
5389719628	Yes	Male		PGY-2	Universite de Montreal	Urban	Rural	Family physician (Comprehensive care)	.	No	.	No	No	Yes	No	No	No	Yes	No	No	.	Rotation with oncologists	1	1	.	Yes	5	Yes	5	Yes	5	Yes	5	Yes	3	Yes	1	No	1	Yes	2	Yes	3	No	1	No	1	No	1
5368809303	Yes	Male		PGY-2	University of Calgary	Urban	Urban	Family physician (Comprehensive care)	.	No	.	Unsure	Yes	Yes	No	No	No	No	No	No	.	Small group	3	3	in concert with oncology, not independently	Yes	5	Yes	5	Yes	3	Yes	5	Yes	5	Yes	3	Yes	3	Yes	4	Yes	5	Yes	3	Yes	5	No	1
5389673820	Yes	Female		PGY-2	Dalhousie University	Urban	Urban	Family physician (Comprehensive care)	.	No	.	Yes	No	No	Yes	No	No	Yes	No	No	.	small group or problem-based	2	2	.	Yes	5	Yes	5	Yes	5	Yes	5	Yes	5	No	3	No	3	No	5	Yes	5	Yes	5	Yes	5	No	1
5390209964	Yes	Female		PGY-2	Universite de Montreal	Urban	Urban	Family physician (Comprehensive care)	.	No	.	Unsure	Yes	No	Yes	No	No	Yes	No	No	.	Small group or Problem-Based or Case-Based Learning	3	3	.	Yes	4	Yes	3	Yes	3	Yes	5	Yes	5	Yes	2	Yes	2	Yes	3	Yes	5	Unsure	2	Yes	3	No	3
5389504786	Yes	Female		PGY-2	Universite de Montreal	Rural	Rural	.	Family physician (With a focussed practice of any part, but not oncology)	No	.	Yes	Yes	No	Yes	No	No	Yes	No	Yes	.	Small group or Problem-Based or Case-Based Learning ou didactic lectures from family physicians	2	3	.	Yes	4	Yes	4	Yes	3	Yes	4	Yes	5	Unsure	2	Yes	3	Unsure	4	Yes	4	Yes	4	Yes	2	No	2
5389233588	Yes	Female		PGY-2	Dalhousie University	Urban	Both	Family physician (Comprehensive care)	.	No	.	No	No	No	Yes	No	No	No	No	Yes	.	Small group sessions	1	2	.	No	5	Yes	4	Yes	5	Yes	5	Yes	5	No	3	No	3	No	5	Yes	5	No	4	Yes	5	No	2
6263156358	Yes	Male		PGY-1	Université Laval	Urban	Unsure	Family physician (With a focussed practice of any part, but not oncology)	.	Yes	Soins palliatifs -- 1 semaine	Unsure	Unsure	No	Unsure	Unsure	Unsure	No	No	No	.	Stage clinique	1	1	.	No	3	Yes	5	No	3	Yes	5	Unsure	5	Unsure	4	Unsure	4	Unsure	5	Yes	5	No	4	No	4	No	2
6220696989	Yes	Male		PGY-2	Université Laval	Urban	Both	Family physician (Comprehensive care)	.	No	.	No	No	No	No	No	No	No	No	No	.	Stage clinique	1	1	.	Yes	5	Yes	4	Yes	5	Yes	5	Yes	4	Yes	3	Yes	3	Unsure	4	Yes	5	No	3	No	3	No	3
6231076533	Yes	Female		PGY-2	Université Laval	Urban	Urban	Family physician (With a focussed practice of any part, but not oncology)	.	No	.	Yes	No	No	Yes	No	No	No	Yes	Yes	.	Stage clinique	2	3	.	Yes	4	Yes	4	Yes	4	Yes	5	Yes	5	No	2	No	3	No	4	Yes	4	No	3	Yes	2	No	2
6263249936	Yes	Female		PGY-1	Université Laval	Urban	Both	Family physician (Comprehensive care)	.	No	.	No	No	No	Yes	Yes	No	Yes	No	Yes	.	Stage clinique	2	1	.	Yes	5	Yes	5	Yes	4	Yes	5	Yes	5	Unsure	3	No	2	Yes	5	No	4	No	3	Yes	3	No	4
6327718623	Yes	Female		PGY-2	Université Laval	Urban	Both	Family physician (Comprehensive care)	.	No	.	No	No	No	No	No	No	No	No	No	.	Stage clinique auprès d'un médecin de famille spécialiste en oncologie	1	1	Très faible expositon. Surtout en soins palliatifs mais aucune formation en oncologie spécifiquement	Yes	4	Yes	5	Yes	4	Yes	5	Yes	5	No	5	No	5	No	5	Yes	5	No	5	Yes	5	No	4
6265376187	Yes	Male		PGY-1	Université Laval	Rural	Both	Family physician (Comprehensive care)	.	No	.	Unsure	Unsure	No	Unsure	Unsure	No	Unsure	Unsure	Unsure	.	Stage clinique facultatif avec médecin généraliste et/ou oncologue	1	3	.	Yes	5	Yes	5	Yes	3	Yes	5	Yes	4	No	3	No	3	Yes	5	Yes	5	No	3	Yes	4	Unsure	3
6263502297	Yes	Female		PGY-1	Université Laval	Rural	Both	Family physician (Comprehensive care)	.	Yes	1/2 journée par mois	Unsure	No	No	Yes	Yes	No	No	Unsure	Unsure	.	Stage clinique par un médecin de famille avec quelques journées avec un oncologue	2	3	.	Yes	5	Yes	5	No	5	Yes	5	Yes	5	No	3	No	3	Unsure	4	Yes	5	No	4	Yes	4	No	3
6263438084	Yes	Female		PGY-2	Université Laval	Urban	Urban	Family physician (Comprehensive care)	.	No	.	No	No	No	No	Unsure	Yes	Unsure	No	No	.	Stage en oncologie par un oncologue-spécialiste	1	1	.	Yes	4	No	5	No	5	Yes	3	No	5	No	5	No	5	No	4	No	4	No	5	Yes	4	No	4
6263150207	Yes	Female		PGY-1	Université Laval	Urban	Urban	Family physician (With a focussed practice of any part, but not oncology)	.	No	.	No	No	No	No	No	Unsure	No	No	No	.	Stages	1	3	.	Yes	4	Yes	3	Yes	3	Yes	5	Yes	3	No	1	No	3	Yes	3	Yes	2	No	.	No	1	No	1
5367507270	Yes	Female		PGY-2	Queen's University	Both	Both	.	Family physician (With a focussed practice of any part, but not oncology)	No	.	Unsure	Yes	Unsure	Yes	No	Yes	Yes	No	Unsure	.	Unless we have an interest in GPO, I feel comfortable managing new dx and pts w cancer based on the learning I've done in family MDs offices, and on palliative care	3	4	.	Yes	5	Unsure	3	Yes	3	Yes	5	Yes	5	No	2	No	2	No	3	Yes	5	No	2	Yes	5	Yes	3
5368691641	Yes	Male		PGY-2	Northern Ontario School of Medicine	Both	Urban	Family physician (Comprehensive care)	.	No	.	Unsure	Yes	Yes	Yes	Yes	Yes	Yes	No	Unsure	.	Unsure	2	3	.	Yes	5	Yes	4	No	1	Yes	5	Yes	4	No	3	Yes	3	Unsure	4	No	5	Unsure	4	Yes	5	No	1
5366963644	Yes	Female		PGY-1	University of Saskatchewan	Rural	Rural	Family physician (Comprehensive care)	.	No	.	No	No	No	No	No	No	Yes	No	No	.	Unsure, would guess lectures and rotations	1	1	.	Yes	5	Yes	5	Unsure	4	Yes	5	Yes	4	No	3	No	3	No	5	Unsure	5	Unsure	4	Yes	5	No	3
5387966149	Yes	Male		PGY-2	University of Manitoba	Rural	Rural	Family physician (Comprehensive care)	Family physician (With a focussed practice in oncology (e.g. GPO/FPO))	No	.	Yes	Yes	No	Yes	Yes	No	Yes	Yes	Yes	.	With GPO preceptors	2	4	.	Yes	.	Yes	.	Yes	.	Yes	.	Yes	.	Yes	.	Yes	.	Yes	.	Yes	.	Yes	.	Yes	.	Yes	.
5388063404	Yes	Female		PGY-2	Dalhousie University	Urban	Urban	Family physician (Comprehensive care)	.	No	.	No	No	No	Yes	No	No	Yes	No	No	.	Would be beneficial to work with oncologist or family physician oncologist.	1	2	.	Yes	4	Yes	4	Yes	3	Yes	5	Yes	4	No	3	No	3	No	4	Yes	5	Yes	4	Yes	5	No	3
5388795495	Yes	Female		PGY-2	Northern Ontario School of Medicine	Both	Rural	Family physician (Comprehensive care)	.	No	.	No	Yes	Yes	No	No	No	No	No	No	.	Would like problem based learning	2	2	.	Yes	5	Yes	5	Unsure	5	Yes	5	No	5	No	3	Unsure	3	Unsure	5	Unsure	5	No	5	Yes	5	No	1
[truncated: 21 more columns]

## Sheet: Sheet1
										5
										5
										5
										5
										4.93
										4.85
										4.79
										4.71
										4.71
										4.36
										4.29
										4.14
										4
										3.69
										3.57
										3.57
										3.43
										3.21
										2.92
										2.5
										1.46
