# Supplementary material for: Oncology education for family medicine residents: a national needs assessment survey
Source: BMC Med Educ. 2020 Aug 27;20:283. doi: 10.1186/s12909-020-02207-0 (PMC7457241; doi:10.1186/s12909-020-02207-0)
Supplement: Supplementary file 2 — Additional file 2. Program Director Survey Raw Data. Survey responses from Program Directors. [file 12909_2020_2207_MOESM2_ESM.xlsx]

## Sheet: Sheet
Respondent ID	Are you a program director for your family medicine residency training program?		What is your gender		How many years ago did you graduate from your own family medicine residency training program?	Which best describes your involvement in academic family medicine?	Which best describes your current clinical practice?	With which Canadian medical school are you currently affiliated?	Is your family medicine training program best described as urban or rural? An urban area is defined as having a population of at least 1,000 and a density of 400 or more people per square kilometre. All territory outside an urban area is defined as rural area.	Do you believe that the oncology education you received during your family medicine residency training adequately prepared you to care for cancer patients as a family physician?		Is there a mandatory oncology clinical rotation/block, or a scheduled mandatory horizontal/longitudinal clinical educational experience in cancer care for family medicine residents in your program?		Is there a standardized set of oncology LEARNING OBJECTIVES or competencies for family medicine residents in your program?	Please consider the setting in which cancer topics are taught during your family residency training program.									What is the optimal way to teach oncology to family medicine residents? Please refer to the above options in question 11.	Do you believe the amount of oncology education provided to residents in your family medicine residency training program is adequate?	Do you believe that the oncology education provided in your family medicine residency training program has adequately prepared trainees to manage cancer patients as family physicians?	DIAGNOSIS & TREATMENTPlease consider whether the following topics are taught during the course of your family medicine training program and how important it is that these topics are taught in family medicine training programs.																				PROCEDURESPlease consider whether the following topics are taught during the course of your family medicine training program and how important it is that these topics are taught in family medicine training programs.
	Yes	No	Response	Other (please specify)	Response n=17	Response	Response	Response	Response	-	Additional comments (please specify)	Response	If yes, how many weeks (please specify)	Response	Didactic lectures from family physicians including general practitioner oncologists/family physician oncologists (GPO/FPO) - Are cancer topics taught in this setting?	Didactic lectures from oncologists - Are cancer topics taught in this setting?	In clinic by family physicians - Are cancer topics taught in this setting?	Clinical electives with general practitioner oncologists/family physician oncologists (GPO/FPO) - Are cancer topics taught in this setting?	Clinical electives with oncologists (surgical/radiation/medical oncologists) - Are cancer topics taught in this setting?	Small group or Problem-Based or Case-Based Learning - Are cancer topics taught in this setting?	Online/web-based teaching - Are cancer topics taught in this setting?	Independent learning with a list of resources and learning objectives - Are cancer topics taught in this setting?	Other setting (please specify)	Open-Ended Response	1 too little 3ideal 5 too much	1 No 3 Not Sure 5 Yes	Cancer prevention - Is the topic taught during the course of your family medicine training program?	Cancer prevention - How important it is that these topics are taught in family medicine training programs?	Assessment and approach to patients at increased risk of cancer - Is the topic taught during the course of your family medicine training program?	Assessment and approach to patients at increased risk of cancer - How important it is that these topics are taught in family medicine training programs?	Epidemiology of common cancers (e.g. prostate, lung, breast, colon, skin) - Is the topic taught during the course of your family medicine training program?	Epidemiology of common cancers (e.g. prostate, lung, breast, colon, skin) - How important it is that these topics are taught in family medicine training programs?	Screening for cancer (e.g. cervical, breast, colon) - Is the topic taught during the course of your family medicine training program?	Screening for cancer (e.g. cervical, breast, colon) - How important it is that these topics are taught in family medicine training programs?	Approach to diagnosis in patient with suspected cancer (e.g. approach to breast lump or solitary pulmonary nodule) - Is the topic taught during the course of your family medicine training program?	Approach to diagnosis in patient with suspected cancer (e.g. approach to breast lump or solitary pulmonary nodule) - How important it is that these topics are taught in family medicine training programs?	General approach to staging cancers - Is the topic taught during the course of your family medicine training program?	General approach to staging cancers - How important it is that these topics are taught in family medicine training programs?	General approach to cancer treatment - Is the topic taught during the course of your family medicine training program?	General approach to cancer treatment - How important it is that these topics are taught in family medicine training programs?	Appropriate referral to specialists in oncology (medical oncology, radiation oncology, surgical oncology, palliative care) - Is the topic taught during the course of your family medicine training program?	Appropriate referral to specialists in oncology (medical oncology, radiation oncology, surgical oncology, palliative care) - How important it is that these topics are taught in family medicine training programs?	Palliative care of cancer patients - Is the topic taught during the course of your family medicine training program?	Palliative care of cancer patients - How important it is that these topics are taught in family medicine training programs?	Management of common cancers (e.g. prostate, lung, breast, colon, skin) - Is the topic taught during the course of your family medicine training program?	Management of common cancers (e.g. prostate, lung, breast, colon, skin) - How important it is that these topics are taught in family medicine training programs?	How to perform skin punch biopsies - Is the topic taught during the course of your family medicine training program?	How to perform skin punch biopsies - How important it is that these topics are taught in family medicine training programs?	How to perform fine needle biopsies - Is the topic taught during the course of your family medicine training program?
5398675268	Yes		Male		>20	Academic teacher	Family physician (Comprehensive care)	University of Western Ontario	Both	2	.	No	.	No	Yes	Yes	Yes	Yes	Yes	Yes	No	Unsure	.	-lectures -small group learning -clinical experiences -on-line modules	3	4	Yes	5	Yes	5	Yes	5	Yes	5	Yes	5	Unsure	3	Yes	4	Yes	3	Yes	5	Yes	4	Yes	5	Yes
5393785376	Yes		Male		<10	Academic teacher	Family physician (Comprehensive care)	University of Toronto	Urban	1	.	.	.	.	.	.	.	.	.	.	.	.	.	.	.	.	.	.	.	.	.	.	.	.	.	.	.	.	.	.	.	.	.	.	.	.	.	.	.
5393764527	Yes		Male		>20	Academic teacher and researcher	Family physician (Comprehensive care)	University of British Columbia	Both	2	I trained in the days of rotating internships and preparation was very weak	.	.	.	.	.	.	.	.	.	.	.	.	.	.	.	.	.	.	.	.	.	.	.	.	.	.	.	.	.	.	.	.	.	.	.	.	.	.
5390405883	Yes		Female		>20	Academic teacher	Family physician (With a focussed practice in oncology (e.g. GPO/FPO))	McMaster University	Both	2	.	No	.	Yes	Yes	Yes	Yes	Yes	Yes	Yes	No	Yes	.	A combination of clinical exposures with emphasis on aspects core to FM, as well as integrated learning with oncology with focus on survivorship and PC aspects	2	3	Yes	5	Yes	5	Yes	5	Yes	5	Yes	5	Unsure	3	Yes	4	Yes	5	Yes	5	Yes	5	Yes	5	Unsure
5387959791	Yes		Female		10-20	Academic teacher and researcher	Family physician (Comprehensive care)	Dalhousie University	Both	2	.	No	at some sites this is part of mandatory training	No	Yes	Yes	Yes	Yes	Yes	Yes	No	No	.	a combination of didactic and clinical teaching	2	3	Yes	5	Yes	5	Yes	4	Yes	5	Yes	5	Yes	3	Yes	4	Yes	5	Yes	5	Unsure	3	Yes	5	Yes
5387855902	Yes		Female		10-20	Academic teacher	Family physician (Comprehensive care)	Universite Laval	Both	3	.	No	.	Unsure	Yes	Unsure	Yes	Unsure	Yes	No	No	No	.	Clinical, with residents own patients	2	3	Yes		Yes	.	Yes	.	Yes	.	Yes	.	No	.	No	.	Yes	.	Yes	.	No	.	Yes	.	No
5386922298	Yes		Female		>20	Academic teacher	Family physician (Comprehensive care)	Université Laval	Both	4	.	No		Yes	Yes	No	Yes	No	Yes	Yes	No	Yes	.	En clinique par un médecin de famille	2	3	Yes	5	Yes	5	No	1	Yes	5	Yes	5	Yes	3	Yes	3	Yes	4	Yes	5	No	2	Yes	4	Unsure
5366694763	Yes		Female		>20	Academic teacher	Family physician (With a focussed practice of any part, but not oncology)	Universite de Montreal	Urban	3	.	No	Seulement l'équivalent de 4 semaines en soins palliatifs.	No	No	No	Yes	Yes	Yes	No	No	No	.	Exposition clinique lors d'un stage optionnel. Sinon, activité académique avec un médecin de famille en oncologie.	2	3	Yes	5	Yes	5	Yes	4	Yes	5	Yes	4	No	3	Yes	4	Yes	5	Yes	5	Yes	4	.	.	.
5362056877	Yes		Female		>20	Academic teacher	Family physician (With a focussed practice of any part, but not oncology)	Northern Ontario School of Medicine	Both	2	.	No	.	No	Yes	Yes	Yes	Unsure	Yes	Yes	No	.	.	I think a combination of case based learning and lecture format would be best for "formal" learning, supplemented by clinical experiences with both FM and oncology	3	4	Unsure	5	Yes	4	Unsure	3	Yes	5	Yes	5	Unsure	1	Yes	3	Unsure	4	Yes	5	Unsure	3	Yes	5	Unsure
5358774283	Yes		Female		<10	Academic teacher	Family physician (Comprehensive care)	University of Saskatchewan	Both	3	It allowed me to provide the Care necessary but it is predominantly taken over by the cancer clinic	No	.	No	Yes	No	Yes	No	Yes	Yes	No	Unsure	.	In clinic	2	3	Yes	5	Yes	3	Yes	3	Yes	4	Yes	4	No	1	.	.	Yes	4	Yes	5	Yes	2	Yes	4	No
5358735224	Yes		Female		10-20	Academic teacher and researcher	Family physician (Comprehensive care)	University of British Columbia	Urban	2	.	No		No	Yes	Unsure	Yes	Yes	Yes	Yes	Yes	Unsure	.	In clinic with real patients. Access to resources	2	3	Yes	5	Yes	5	Yes	2	Yes	5	Yes	5	Yes	2	Yes	5	Yes	5	Yes	5	Yes	5	Yes	5	No
5358653024	Yes		Female		>20	Academic teacher and researcher	Family physician (Comprehensive care)	University of Calgary	Both	2	.	No	.	No	Yes	No	Yes	No	No	Yes	No	No	.	Integrated throughout curriculum, organized by domains of care, using multiple different formats.	1	2	Yes	5	Yes	5	Yes	4	Yes	5	No	4	No	3	No	4	No	3	Yes	5	No	4	Yes	5	No
5358060252	Yes		Female		>20	Academic teacher	Family physician (Comprehensive care)	University of Manitoba	Both	3	Given my era of training, and the model at the time of "shared care", my foundation of training was adequate, but with the evolution of cancer care during my practice life-time, if would not have been sufficient.	No	.	No	Unsure	No	Yes	Yes	Yes	Yes	No	No	Cancer survivorship curriculum, intraprofessionally with family medicine and oncology fellows.	Longitudinal electives with GPO/FPO and oncologists with associated web-based or prior resources, and case-based small group learning.	1	2	Yes	5	Yes	5	No	3	Yes	5	Yes	5	Unsure	3	Unsure	3	Unsure	4	Yes	5	Unsure	3	Yes	5	Unsure
5358015450	Yes		Male		>20	Academic teacher	Family physician (With a focussed practice of any part, but not oncology)	Queen's University	Urban	3	Not sure answer is because I think I was well enough prepared for some aspects but, particularly if I think of the palliative care end of the care spectrum, not as well prepared for others.	No	There is a horizontal experience but not all residents have to do it.	Yes	Yes	No	Yes	Yes	Yes	Yes	No	No	.	Some foundational knowledge sessions and then ideally applying this in the clinical setting.	2	3	Yes	5	Yes	5	Unsure	3	Yes	5	Yes	5	Unsure	3	Yes	4	Yes	4	Yes	5	Yes	4	Yes	5	No
5339909583	Yes		Female		>20	Academic teacher and researcher	Family physician (Comprehensive care)	Memorial University	Both	3	.	No	.	Yes	Yes	No	Yes	Yes	Yes	Yes	No	Yes	.	Start with FM/GPO teaching and build from there...Family Medicine specific cancer care topics	2	2	Yes	5	Yes	5	Yes	2	Yes	5	Yes	4	No	2	Yes	4	Yes	5	Yes	5	No	4	Yes	5	Yes
6265275806	Yes		Female		10-20	Academic teacher	Family physician (Comprehensive care)	McGill University	Urban	2	.	No	.	Yes	Yes	No	Yes	Yes	Yes	Yes	No	No	.	There is no one optimal way. It depends on the learning objective you are trying to teach.	3	3	Yes	5	Yes	5	Unsure	3	Yes	5	Yes	5	Unsure	2	Unsure	3	Unsure	4	Yes	5	Unsure	3	Yes	5	No
6219058494	Yes		Male		>20	Academic teacher	Family physician (With a focussed practice of any part, but not oncology)	University of Ottawa	Both	1	.	No	.	No	Yes	No	Yes	Yes	No	Yes	Yes	No	.	Through clinical electives and small group case based learning	2	3	Yes	5	No	4	Yes	3	Yes	5	Yes	5	No	3	No	3	Yes	5	Yes	5	No	4	Yes	5	No
[truncated: 23 more columns]
